# Supplementary material for: Mucocele: a rare complication following stapled haemorrhoidopexy
Source: BMC Surg. 2022 Aug 1;22:298. doi: 10.1186/s12893-022-01744-3 (PMC9341070; doi:10.1186/s12893-022-01744-3)
Supplement: Supplementary file 1 — Additional file 1: Table S1. The database of patients presenting with a rectal mucocele following an SH procedure. [file 12893_2022_1744_MOESM1_ESM.xlsx]

## Sheet: Sheet1
Patients	Gender	Age	Primary diagnosis	Primary surgical procedure	Data of primary surgery	Time after PPH surgery(m)	Defecate difficulty	Anal pain	Rectal Bleeding	Fever	Postoperative Management	Secondary diagnosis	Second referral hospital	The location of the pararectal mass by digital rectal examination	EUS	ES	MR	The mass size	The second surgical procedure	Data of second surgery	Pathology	Outcomes
patient1	Male	75	/	PPH	/	/	No	Yes	No	No	Soften stool、antiinflammatory	Type II diabetes mellitus	The Sixth Affiliated Hospital of Sun Yat-sen University	At the 12 o’clock and 6 o’clock positions in lithotomy 2.5cm away from the anal verge	No	No	No	5*8mm，5*15mm	en bloc excision	2016-12-02	Inflammatory granulation tissue	asymptomatic
patient2	Male	25	/	PPH	2016/6	6	Yes	Yes	No	No	Soften stool、antiinflammatory	Difficult defecation	The Sixth Affiliated Hospital of Sun Yat-sen University	Between the 2 o’clock and 5 o’clock positions in lithotomy 4cm away from the anal verge	No	Yes	Yes	33*45mm	incision	2016-12-27	Inflammatory granulation tissue	asymptomatic
patient3	Female	29	Hemorrhoids	PPH	2012/2	11	No	Yes	No	No	Soften stool、antiinflammatory	Perianal Eczema	The Sixth Affiliated Hospital of Sun Yat-sen University	The left anterior wall of rectum can reach a 4 * 3cm extraintestinal mass.	Yes	Yes	Yes	23*15mm	incision	2013-02-04	Rectal fibrocystic wall tissue	asymptomatic
patient4	Female	32	Hemorrhoids	PPH	/	24	No	Yes	No	No	Soften stool、antiinflammatory	None	The Sixth Affiliated Hospital of Sun Yat-sen University	At the 3 o’clock and 7 o’clock positions in lithotomy	Yes	Yes	Yes	20*20*15mm	incision	2014-11-20	Inflammatory granulation tissue	asymptomatic
patient5	Male	33	Hemorrhoids	PPH	2015/4	2	No	Yes	No	No	Soften stool、antiinflammatory	None	The Sixth Affiliated Hospital of Sun Yat-sen University	Between the 12 o’clock and 4 o’clock positions in lithotomy	No	No	No	22*41mm	incision	2015-06-25	Inflammatory cell infiltration	asymptomatic
patient6	Male	20	Annular hemorrhoid incarceration	PPH	2013-10-14	4	Yes	No	No	No	Soften stool、antiinflammatory	Rectal stenosis	The Sixth Affiliated Hospital of Sun Yat-sen University	At the 9 o’clock positions in lithotomy	No	Yes	Yes	/	incision	2014-03-03	Necrotic material	asymptomatic
patient7	Male	57	/	PPH	2013	84	No	No	No	No	Soften stool、antiinflammatory	None	The Sixth Affiliated Hospital of Sun Yat-sen University	At right anterior wall of rectum,4cm away from anal verge	Yes	Yes	Yes	21mm*24mm*26mm	en bloc excision	2020-05-25	Rectal fibrocystic wall tissue	asymptomatic
